# Supplementary material for: Impact of Final Phase Social Isolation and the COVID-19 Pandemic on Eating Behavior, Sleep Quality, and Anxiety Level
Source: Nutrients. 2023 Apr 29;15(9):2148. doi: 10.3390/nu15092148 (PMC10181063; doi:10.3390/nu15092148)
Supplement: Supplementary file 1 [file nutrients-15-02148-s001.zip]

Archive with 1 entries (1 files):
- nutrients-2279720-supplementary.pdf
